# Supplementary material for: Peptides Regulating Proliferative Activity and Inflammatory Pathways in the Monocyte/Macrophage THP-1 Cell Line
Source: Int J Mol Sci. 2022 Mar 25;23(7):3607. doi: 10.3390/ijms23073607 (PMC8999041; doi:10.3390/ijms23073607)
Supplement: Supplementary file 1 [file ijms-23-03607-s001.zip]

Archive with 1 entries (1 files):
- ijms-1615048-supplementary.pdf
